# Supplementary material for: Extrinsic and intrinsic dynamics in movement intermittency
Source: eLife. 2019 Apr 8;8:e40145. doi: 10.7554/eLife.40145 (PMC6453565; doi:10.7554/eLife.40145)
Supplement: Figure 1—source data 1. — Data for individual subjects in Experiment 1 (summarized in Figure 1E and Table 1). [file elife-40145-fig1-data1.xlsx]

## Sheet: Data
Spectral	Harmonic	Delay	Period (ms)								Period (ms)		Frequency (Hz)		t_int (ms)
Peaks		Subject:	1	2	3	4	5	6	7	8	mean	s.e.m.	mean	s.e.m.	mean	s.e.m.
	1	0	569	512	602	683	640	569	569	602	593.25	17.1207	1.68563	0.0486458	296.625	8.56033
	1	100	788	640	853	731	788	731	853	853	779.625	25.1607	1.28267	0.0413953	289.812	12.5803
	1	200	931	853	931	1138	931	931	1024	931	958.75	28.3454	1.04302	0.030837	279.375	14.1727
	1	300	1138	931	1138	1280	1280	1138	1138	1138	1147.62	35.8896	0.871365	0.0272501	273.812	17.9448
	1	400	1463	1138	1280	1463	1280	1463	1463	1280	1353.75	41.5721	0.738689	0.0226843	276.875	20.7861
	3	100	301	277	263	330	293	270	277	301	289	7.19157	3.46021	0.086105	333.5	10.7874
	3	200	341	330	320	379	366	320	341	330	340.875	7.06319	2.93363	0.060787	311.312	10.5948
	3	300	394	394	394	394	410	394	410	410	400	2.73861	2.5	0.0171163	300	4.10792
	3	400	445	466	488	488	466	445	466	466	466.25	5.37573	2.14477	0.0247286	299.375	8.06359
	5	300	250	238	250	250	250	233	233	263	245.875	3.43437	4.06711	0.0568092	314.688	8.58593
	5	400	293	263	277	284	277	270	277	293	279.25	3.45846	3.58102	0.0443503	298.125	8.64615
											Regression coefs		Predicted slope		t_int (ms)
											mean	s.e.m.	from comb filter		mean	s.e.m.
Regression	1	Intercept	550.2	506.2	632.6	637.2	629.4	527.4	594.8	632.6	588.8	17.654			294.4	8.827
		Slope	2.138	1.543	1.641	2.109	1.772	2.195	2.073	1.641	1.889	0.0878836	2
	3	Intercept	249	209	179	275.5	243	207.5	214.5	233	226.312	9.91288			339.469	14.8693
		Slope	0.485	0.631	0.749	0.489	0.563	0.599	0.636	0.575	0.590875	0.0283209	0.666667
	5	Intercept	121	163	169	148	169	122	101	173	145.75	9.10486			364.375	22.7621
		Slope	0.43	0.25	0.27	0.34	0.27	0.37	0.44	0.3	0.33375	0.024427	0.4

## Sheet: Subject information
Subject	Age	Sex	Handed	Glasses	Notes
1	29	M	R	N
2	23	F	R	Y
3	31	M	R	N
4	24	M	R	N
5	24	F	R	N
6	27	F	R	N
7	26	M	R	N
8	33	M	L	Y	grew up writing w/ right hand
Mean	27.125
SD	3.60307
