# Supplementary material for: Extrinsic and intrinsic dynamics in movement intermittency
Source: eLife. 2019 Apr 8;8:e40145. doi: 10.7554/eLife.40145 (PMC6453565; doi:10.7554/eLife.40145)
Supplement: Figure 2—source data 1. — Data for individual subjects in Experiment 2 (summarized in Figure 2C–I) and Experiment 3 (summarized in Figure 2K). [file elife-40145-fig2-data1.xlsx]

## Sheet: Data1
			Subject
	Delay (ms)	Frequency (Hz)	1	2	3	4	5	6	7	8	mean	s.e.m.
Cursor Amplitude Response	0	1	153.82	189.68	251.89	208.35	210.8	263.65	227.35	258.46	220.5	12.4831
	0	2	239.32	281.81	305.11	293.43	266.54	289.61	304.61	335.94	289.546	9.4773
	0	3	285.92	310.43	315.07	305.96	272.28	311.07	298.83	318.07	302.204	5.22859
	0	4	282.96	294.13	319.99	293.03	275.69	292.94	304.6	302.83	295.771	4.50682
	0	5	302.25	301.17	310.38	308.68	280.27	309.15	290.35	300.02	300.284	3.43464
	200	1	198.62	478.11	478.9	359.82	408.57	460.58	355	492.77	404.046	32.7725
	200	2	459.3	495.27	511.75	485.19	464.83	498.08	503.11	515.58	491.639	6.81221
	200	3	597.25	510.86	491.61	511.89	447.83	504.54	494.53	479.79	504.788	14.1336
	200	4	505.03	490.62	512.31	497.7	473.85	514.7	492.59	507.38	499.273	4.46368
	200	5	477.73	462.19	468.42	501.33	466.68	502.42	502.2	488.89	483.732	5.66226
Force Amplitude Response	0	1	0.5955	0.2642	0.314	0.2085	0.3803	0.3235	0.4411	0.4407	0.370975	0.0402291
	0	2	0.6134	0.5565	0.4178	0.3941	0.3843	0.407	0.561	0.4545	0.473575	0.02965
	0	3	0.3769	0.4612	0.3559	0.3067	0.2631	0.2658	0.3877	0.2593	0.334575	0.0241688
	0	4	0.2625	0.2787	0.2612	0.1813	0.1679	0.1632	0.2241	0.1782	0.214637	0.0157727
	0	5	0.1595	0.2093	0.1822	0.1766	0.1203	0.185	0.1162	0.1058	0.156863	0.0126105
	200	1	0.5222	0.2764	0.3851	0.3092	0.4047	0.3423	0.4521	0.4305	0.390313	0.0264934
	200	2	0.3265	0.3797	0.3078	0.3012	0.2821	0.3883	0.3967	0.2959	0.334775	0.0152721
	200	3	0.5797	0.4063	0.3568	0.3395	0.2578	0.3099	0.3376	0.2267	0.351788	0.0356914
	200	4	0.1912	0.2838	0.2425	0.1572	0.1105	0.14	0.1943	0.1498	0.183662	0.0188603
	200	5	0.14	0.2396	0.1599	0.1211	0.0954	0.1425	0.1301	0.0909	0.139937	0.0153997
Phase Delay (ms)	0	1	153.82	189.68	251.89	208.35	210.8	263.65	227.35	258.46	220.5	12.4831
	0	2	239.32	281.81	305.11	293.43	266.54	289.61	304.61	335.94	289.546	9.4773
	0	3	285.92	310.43	315.07	305.96	272.28	311.07	298.83	318.07	302.204	5.22859
	0	4	282.96	294.13	319.99	293.03	275.69	292.94	304.6	302.83	295.771	4.50682
	0	5	302.25	301.17	310.38	308.68	280.27	309.15	290.35	300.02	300.284	3.43464
	200	1	198.62	478.11	478.9	359.82	408.57	460.58	355	492.77	404.046	32.7725
	200	2	459.3	495.27	511.75	485.19	464.83	498.08	503.11	515.58	491.639	6.81221
	200	3	597.25	510.86	491.61	511.89	447.83	504.54	494.53	479.79	504.788	14.1336
	200	4	505.03	490.62	512.31	497.7	473.85	514.7	492.59	507.38	499.273	4.46368
	200	5	477.73	462.19	468.42	501.33	466.68	502.42	502.2	488.89	483.732	5.66226

## Sheet: Subjects1
Subject	Age	Sex	Handed	Glasses	Notes
1	29	M	R	N
2	23	F	R	Y
3	31	M	R	N
4	24	M	R	N
5	24	F	R	N
6	27	F	R	N
7	26	M	R	N
8	33	M	L	Y	grew up writing w/ right hand
Mean	27.125
SD	3.60307

## Sheet: Data2
		Subject
	Frequency (Hz)	1	2	3	4	5	6	7	8	mean	s.e.m.
Feedforward Amplitude Response	1	0.721748	1.22589	0.991447	1.10481	1.12422	0.832317	0.366796	0.770496	0.892216	0.0921733
	2	0.675844	0.915637	0.835335	1.06902	1.07373	0.888399	0.764883	0.503296	0.840769	0.0638751
	3	0.589457	1.043	0.884314	1.02525	0.879902	0.79049	1.04415	0.644666	0.862653	0.0586343
	4	0.661233	0.82624	0.734653	0.936373	0.816498	0.710148	1.02933	0.725213	0.80496	0.0412963
	5	0.734803	0.760375	0.557079	1.00621	0.658025	0.526408	0.807195	0.693372	0.717933	0.0499852

## Sheet: Subjects2
Subject	Age	Sex	Handed	Glasses
1	29	M	R	N
2	23	F	R	Y
3	31	M	R	N
4	33	M	R	Y
5	24	F	R	N
6	27	F	R	N
7	26	M	R	N
8	33	M	R	N
Mean	28.25
SD	3.88219
